# Supplementary material for: In Vivo Chromatin Targets of the Transcription Factor Yin Yang 2 in Trophoblast Stem Cells
Source: PLoS One. 2016 May 18;11(5):e0154268. doi: 10.1371/journal.pone.0154268 (PMC4871433; doi:10.1371/journal.pone.0154268)
Supplement: S1 Table — (XLS) [file pone.0154268.s006.xls]

## Sheet: Primer List
	Supplementary Table 1
	A) RT-PCR OLIGO SEQUENCES
	Gene code	Forward primer (5→ 3´)	Reverse primer (5→ 3´)
	Yy2 A	CGTTCAGACACGAGAGGAGG	CGCCAGAAAGCCCGTAAAAG
	Yy2 B	GGGTGACAAACAGTGGGAGC	GGATCAGAAAGATCAATGCCAGGT
	Yy2 C	GCATGAGACCCAAAAAGCCAAAAGGAGA	CAGGCATCAAATGGACACACGAAAGGTT
	Mbtps2-D	TCACCAGTCCAGCAGCTAAGGA	GCGCTTCGGAGAAAAGCCGC
	Mbtps2-E	TCCCTTCACCATGTGGGACGATG	AAGGCAAGAGGATTACTGGGAGGAG
	Mbtps2-F	TCTCCTCCCAGTAATCCTCTTGCCT	GCCTCTGGGTCCAATGGCAGGT
	Oct4	GGCGTTCTCTTTGGAAAGGTGTTC	CTCGAACCACATCCTTCTCT
	Sox2	TAGAGCTAGACTCCGGGCGATGA	TTGCCTTAAACAAGACCACGAAA
	Nanog	CACCCACCCATGCTAGTCTT	ACCCTCAAACTCCTGGTCCT
	Cdx2	GCAGTCCCTAGGAAGCCAAGTGA	CTCTCGGAGAGCCCAAGTGTG
	Eomes	GACCAACTTGCCACAAAAAACCC	CTGAACAGGCTTGCTGCATGCTC
	H2afZ	CGTATCACCCCTCGTCACTT	AAGCCTCCAACTTGCTCAAA
	Gapdh	CATACCAGGAAATGAGCTTG	ATGACATCAAGAAGGTGGTG
	C230088H06Rik-201	CCTGTTGTGATGACGGTGAGA	TGAAAGGTGTCCACGGGCTC
	C230088H06Rik-202	TTTGAAAAAGTGTCTAGATTTTTGGC	AGGTCTCTTTCTGTTTTCTTCCT
	Gm26804-201	TGGGAAAACATTCAGATGGCCT	TCTTGTTCCCAATCCAGCCCTT
	Gm26624	AGTCCTCTTACCACTCAATTTCCCA	GGAGCTTTGAAATACCTCAATTAGCA
	B) GENOMIC-PCR OLIGO SEQUENCES
	Gene code	Forward primer (5→ 3´)	Reverse primer (5→ 3´)
	muERV-L	TTTCTCAAGGCCCACCAATAGT	GACACCTTTTTTAACTATGCGAGCT
	IAP	AAGCAGCAATCACCCACTTTGG	CAATCATTAGATGT/CGGCTGCCAAG
	musD	GATTGGTGGAAGTTTAGCTAGCAT	TAGCATTCTCATAAGCCAATTGCAT
	ORR1	CTTTAGTTGATGGCCCAGGA	CCAACTCTGCCCTCTGTAGC
	MalR	ATGTCTTGGGGAGGACTGTG	AGCCCCAGCTAACCAGAACT
	MLV36	CAGGATATCGGTGGTCAAGC	TTCCGCTTTATCTGAGAACC
	g-sat	AAACATCCACTTGACGACTTG	CGCCATATTCCAGGTCTTTC
	Spata	AACAGCGTTCTTGGTGCAGCAGC	GGCAGAGGGCTGAAGAGACGATTCA
	Tsix	TAACCACCTGTAAGGGACAG	AATGCTTGCCAGCTATGCGG
	CGR-A	AAGGGGCCTCTGCTTAAAAA	AGAGCTCCATGGCAGGTAGA
	CGR-B	ATTTTGTGCTGCATAACCTCCT	TAGCAACATCCTAAGCTGGACA
	CGR-C	CCCCTTTCTGAAGCACTCTG	TAAGGCGTCATTTCCCAAAG
	S5T1	GCCTGACCGAATTGTTTGTC	ACCAACGTTTGGTGGAATTG
	T5T1	TCCTTCAGTCCAGAAGTGCT	ACAGAGAAATGCAGTCTAGTCAGA
	T11T1	TCAGCCTCTCTTACTGCCCT	TCATAATGGGGCAGCTGGTG
	T13T1	ACCCTGGTTCTCCCTCTGTT	GAGTGTAGAGGCCCAAGCAG
	T18T1	ACTACTACGCCTCTGGTGGT	TGTCCTTGTGGCTGTCCATC
	Yy1T1	CTGGGAAAGGAGGAGGTCTT	CCGCTTCGACCAATTAGAAG
	Gapdh	ATCCTGTAGGCCAGGTGATG	AGGCTCAAGGGCTTTTAAGG
